# Supplementary material for: TIMAP, a Regulatory Subunit of Protein Phosphatase 1, Inhibits In Vitro Neuronal Differentiation
Source: Int J Mol Sci. 2023 Dec 11;24(24):17360. doi: 10.3390/ijms242417360 (PMC10744335; doi:10.3390/ijms242417360)
Supplement: Supplementary file 1 [file ijms-24-17360-s001.zip]

Archive with 1 entries (1 files):
- ijms-2703255-supplementary.pdf
